# Supplementary material for: High-pressure synthesis of seven lanthanum hydrides with a significant variability of hydrogen content
Source: Nat Commun. 2022 Nov 16;13:6987. doi: 10.1038/s41467-022-34755-y (PMC9669027; doi:10.1038/s41467-022-34755-y)
Supplement: Supplementary file 3 — Source Data [file 41467_2022_34755_MOESM3_ESM.xlsx]

## Sheet: Figure 2a
Calculated EoS data for all La-H compounds																		Literature Experimental data				Single-crystal XRD data from this paper
La			LaH4			La8H46			LaH6			LaH9			LaH10			pure La	Chen 2020 PRB			LaH3+delta					LaHabout4					LaH4+delta					La4H23					LaH6+delta					LaH9+delta
P	V		P	V		P	V		P	V		P	V		P	V		P	V			P	dP	V/La	dV/La		P	dP	V/La	dV/La		P	dP	V/La	dV/La		P	dP	V/La	dV/La		P	dP	V/La	dV/La		P	dP	V/La
147.336	14.6796		75	27.5699		75	30.7865		75	32.4632		75	38.1608		75	39.0386		10.7036	27.6153			50	10	31.65	0.03		140	10	23.85	0.01		140	10	26.09	0.02		96	10	29.36	0.02		150	10	29.41	0.04		140	10	34.84
146.476	14.7018		76	27.474		76	30.6787		76	32.3736		76	38.0364		76	38.9267		11.7895	27.0779								155	10	22.635	0.008		150	10	25.07	0.02		106	10	28.62	0.006							176	10	34.16
145.623	14.7241		77	27.3793		77	30.5722		77	32.285		77	37.9137		77	38.816		13.4183	26.5405													155	10	24.219	0.008		140	10	26.578	0.01
144.775	14.7463		78	27.2859		78	30.4672		78	32.1975		78	37.7925		78	38.7066		14.9695	25.9908																		150	10	27.99	0.02
143.933	14.7685		79	27.1938		79	30.3636		79	32.111		79	37.6729		79	38.5982		16.2105	25.5511
143.097	14.7908		80	27.1028		80	30.2613		80	32.0254		80	37.5548		80	38.491		17.5291	25.1603
142.266	14.813		81	27.0129		81	30.1602		81	31.9409		81	37.4382		81	38.3849		19.2355	24.7328
141.442	14.8353		82	26.9242		82	30.0605		82	31.8572		82	37.323		82	38.2799		21.0969	24.2565
140.623	14.8575		83	26.8366		83	29.962		83	31.7745		83	37.2092		83	38.176		22.8033	23.8168
139.81	14.8798		84	26.7501		84	29.8647		84	31.6927		84	37.0968		84	38.0731		25.2078	23.3283
139.002	14.902		85	26.6646		85	29.7686		85	31.6118		85	36.9858		85	37.9712		27.6122	22.8641
138.2	14.9243		86	26.5801		86	29.6737		86	31.5317		86	36.8761		86	37.8703		29.6288	22.4611
137.404	14.9465		87	26.4967		87	29.5799		87	31.4525		87	36.7677		87	37.7704		32.1884	22.0458
136.613	14.9688		88	26.4142		88	29.4873		88	31.3742		88	36.6605		88	37.6715		34.7479	21.5817
135.827	14.991		89	26.3328		89	29.3957		89	31.2966		89	36.5546		89	37.5735		37.3075	21.2641
135.047	15.0132		90	26.2522		90	29.3052		90	31.2199		90	36.4499		90	37.4765		39.0914	20.971
134.272	15.0355		91	26.1726		91	29.2157		91	31.1439		91	36.3464		91	37.3804		41.4958	20.6534
133.502	15.0577		92	26.0939		92	29.1273		92	31.0687		92	36.244		92	37.2852		44.0554	20.3115
132.738	15.08		93	26.0161		93	29.0399		93	30.9943		93	36.1428		93	37.1909		46.7701	20.0183
131.979	15.1022		94	25.9391		94	28.9534		94	30.9206		94	36.0427		94	37.0975		49.2521	19.7618
131.225	15.1245		95	25.863		95	28.8679		95	30.8477		95	35.9438		95	37.0049		52.277	19.4687
130.476	15.1467		96	25.7878		96	28.7834		96	30.7755		96	35.8459		96	36.9132		55.3795	19.1389
129.732	15.169		97	25.7134		97	28.6998		97	30.704		97	35.749		97	36.8222		58.7147	18.8336
128.993	15.1912		98	25.6397		98	28.6171		98	30.6332		98	35.6532		98	36.7322		62.0499	18.5405
128.259	15.2134		99	25.5669		99	28.5353		99	30.563		99	35.5584		99	36.6429		65.5402	18.284
127.531	15.2357		100	25.4948		100	28.4543		100	30.4936		100	35.4646		100	36.5544		68.5651	18.0397
126.807	15.2579		101	25.4235		101	28.3743		101	30.4247		101	35.3717		101	36.4667		72.831	17.7343
126.088	15.2802		102	25.353		102	28.295		102	30.3566		102	35.2799		102	36.3797		76.9418	17.4534
125.374	15.3024		103	25.2831		103	28.2166		103	30.289		103	35.1889		103	36.2935		81.9058	17.1359
124.664	15.3247		104	25.2141		104	28.139		104	30.2221		104	35.099		104	36.2081		85.8615	16.9038
123.96	15.3469		105	25.1456		105	28.0622		105	30.1559		105	35.0099		105	36.1233		90.5928	16.6351
123.26	15.3692		106	25.0779		106	27.9862		106	30.0902		106	34.9216		106	36.0393		94.9363	16.4275
122.565	15.3914		107	25.0109		107	27.9109		107	30.0251		107	34.8343		107	35.956		100.598	16.1466
121.874	15.4137		108	24.9445		108	27.8364		108	29.9606		108	34.7478		108	35.8734		104.554	15.9512
121.189	15.4359		109	24.8788		109	27.7626		109	29.8967		109	34.6622		109	35.7914		109.983	15.7191
120.507	15.4581		110	24.8137		110	27.6896		110	29.8333		110	34.5774		110	35.7102		115.025	15.4626
119.831	15.4804		111	24.7493		111	27.6172		111	29.7705		111	34.4934		111	35.6296		121.307	15.255
119.158	15.5026		112	24.6855		112	27.5456		112	29.7082		112	34.4102		112	35.5497		125.263	15.084
118.491	15.5249		113	24.6223		113	27.4746		113	29.6465		113	34.3278		113	35.4704		129.762	14.9252
117.827	15.5471		114	24.5597		114	27.4044		114	29.5853		114	34.2462		114	35.3918		134.338	14.7664
117.168	15.5694		115	24.4977		115	27.3348		115	29.5247		115	34.1653		115	35.3137		136.355	14.7053
116.514	15.5916		116	24.4363		116	27.2658		116	29.4645		116	34.0852		116	35.2363
115.864	15.6139		117	24.3754		117	27.1975		117	29.4049		117	34.0058		117	35.1595
115.218	15.6361		118	24.3151		118	27.1299		118	29.3457		118	33.9272		118	35.0833
114.576	15.6584		119	24.2554		119	27.0628		119	29.2871		119	33.8492		119	35.0077
113.939	15.6806		120	24.1962		120	26.9964		120	29.2289		120	33.772		120	34.9327
113.306	15.7029		121	24.1375		121	26.9305		121	29.1712		121	33.6955		121	34.8582
112.677	15.7251		122	24.0794		122	26.8653		122	29.114		122	33.6196		122	34.7844
112.052	15.7474		123	24.0218		123	26.8006		123	29.0572		123	33.5444		123	34.711
111.431	15.7696		124	23.9646		124	26.7366		124	29.0009		124	33.4698		124	34.6383
110.814	15.7918		125	23.908		125	26.673		125	28.9451		125	33.3959		125	34.566
110.202	15.8141		126	23.8519		126	26.6101		126	28.8897		126	33.3227		126	34.4943
109.593	15.8363		127	23.7963		127	26.5476		127	28.8347		127	33.25		127	34.4231
108.988	15.8586		128	23.7411		128	26.4858		128	28.7802		128	33.178		128	34.3525
108.388	15.8808		129	23.6864		129	26.4244		129	28.7261		129	33.1066		129	34.2824
107.791	15.9031		130	23.6322		130	26.3636		130	28.6724		130	33.0358		130	34.2127
107.198	15.9253		131	23.5785		131	26.3033		131	28.6191		131	32.9656		131	34.1436
106.609	15.9476		132	23.5252		132	26.2435		132	28.5662		132	32.8959		132	34.075
106.024	15.9698		133	23.4723		133	26.1842		133	28.5137		133	32.8269		133	34.0068
105.442	15.9921		134	23.4199		134	26.1254		134	28.4616		134	32.7584		134	33.9392
104.864	16.0143		135	23.3679		135	26.067		135	28.41		135	32.6904		135	33.872
104.291	16.0365		136	23.3163		136	26.0092		136	28.3587		136	32.623		136	33.8053
103.72	16.0588		137	23.2651		137	25.9518		137	28.3077		137	32.5562		137	33.739
103.154	16.081		138	23.2144		138	25.8949		138	28.2572		138	32.4898		138	33.6732
102.591	16.1033		139	23.164		139	25.8384		139	28.207		139	32.4241		139	33.6079
102.032	16.1255		140	23.1141		140	25.7824		140	28.1572		140	32.3588		140	33.543
101.476	16.1478		141	23.0646		141	25.7268		141	28.1078		141	32.294		141	33.4785
100.924	16.17		142	23.0154		142	25.6717		142	28.0587		142	32.2297		142	33.4145
100.376	16.1923		143	22.9666		143	25.617		143	28.0099		143	32.166		143	33.3509
99.8305	16.2145		144	22.9182		144	25.5628		144	27.9615		144	32.1027		144	33.2878
99.289	16.2368		145	22.8702		145	25.5089		145	27.9135		145	32.0399		145	33.225
98.751	16.259		146	22.8226		146	25.4555		146	27.8657		146	31.9776		146	33.1627
98.2164	16.2812		147	22.7753		147	25.4024		147	27.8184		147	31.9157		147	33.1007
97.6852	16.3035		148	22.7283		148	25.3498		148	27.7713		148	31.8544		148	33.0392
97.1574	16.3257		149	22.6818		149	25.2976		149	27.7246		149	31.7934		149	32.9781
96.6329	16.348		150	22.6355		150	25.2458		150	27.6782		150	31.7329		150	32.9174
96.1119	16.3702		151	22.5896		151	25.1943		151	27.6321		151	31.6729		151	32.8571
95.5941	16.3925		152	22.5441		152	25.1432		152	27.5863		152	31.6133		152	32.7971
95.0796	16.4147		153	22.4989		153	25.0926		153	27.5408		153	31.5542		153	32.7375
94.5683	16.437		154	22.454		154	25.0422		154	27.4957		154	31.4954		154	32.6784
94.0603	16.4592		155	22.4094		155	24.9923		155	27.4508		155	31.4371		155	32.6195
93.5556	16.4814		156	22.3652		156	24.9427		156	27.4063		156	31.3792		156	32.5611
93.054	16.5037		157	22.3213		157	24.8935		157	27.362		157	31.3218		157	32.503
92.5556	16.526		158	22.2777		158	24.8446		158	27.318		158	31.2647		158	32.4453
92.0603	16.5482		159	22.2344		159	24.7961		159	27.2743		159	31.208		159	32.3879
91.5681	16.5704		160	22.1914		160	24.7479		160	27.2309		160	31.1518		160	32.3309
91.0791	16.5927		161	22.1487		161	24.7001		161	27.1878		161	31.0959		161	32.2742
90.5931	16.6149		162	22.1063		162	24.6526		162	27.1449		162	31.0404		162	32.2179
90.1102	16.6372		163	22.0643		163	24.6054		163	27.1024		163	30.9853		163	32.1619
89.6303	16.6594		164	22.0225		164	24.5585		164	27.0601		164	30.9305		164	32.1063
89.1534	16.6817		165	21.981		165	24.512		165	27.018		165	30.8762		165	32.051
88.6794	16.7039		166	21.9397		166	24.4658		166	26.9763		166	30.8222		166	31.996
88.2085	16.7262		167	21.8988		167	24.4199		167	26.9348		167	30.7686		167	31.9413
87.7405	16.7484		168	21.8581		168	24.3743		168	26.8935		168	30.7153		168	31.887
87.2754	16.7706		169	21.8177		169	24.3291		169	26.8526		169	30.6624		169	31.8329
86.8132	16.7929		170	21.7776		170	24.2841		170	26.8118		170	30.6098		170	31.7792
86.3539	16.8151		171	21.7377		171	24.2394		171	26.7713		171	30.5576		171	31.7258
85.8974	16.8374		172	21.6982		172	24.195		172	26.7311		172	30.5057		172	31.6728
85.4438	16.8596		173	21.6588		173	24.151		173	26.6911		173	30.4542		173	31.62
84.993	16.8819		174	21.6197		174	24.1072		174	26.6514		174	30.403		174	31.5675
84.5449	16.9041		175	21.5809		175	24.0637		175	26.6119		175	30.3521		175	31.5153
84.0997	16.9264		176	21.5424		176	24.0205		176	26.5726		176	30.3016		176	31.4635
83.6572	16.9486		177	21.5041		177	23.9775		177	26.5336		177	30.2514		177	31.4119
83.2174	16.9709		178	21.466		178	23.9349		178	26.4948		178	30.2015		178	31.3606
82.7804	16.9931		179	21.4281		179	23.8925		179	26.4562		179	30.1519		179	31.3096
82.346	17.0154		180	21.3906		180	23.8504		180	26.4179		180	30.1026		180	31.2588
81.9143	17.0376		181	21.3532		181	23.8085		181	26.3797		181	30.0537		181	31.2084
81.4853	17.0598		182	21.3161		182	23.767		182	26.3418		182	30.005		182	31.1582
81.0589	17.0821		183	21.2792		183	23.7256		183	26.3042		183	29.9567		183	31.1083
80.6351	17.1043		184	21.2426		184	23.6846		184	26.2667		184	29.9086		184	31.0587
80.2139	17.1266		185	21.2062		185	23.6438		185	26.2295		185	29.8609		185	31.0094
79.7953	17.1488		186	21.17		186	23.6032		186	26.1924		186	29.8134		186	30.9603
79.3793	17.1711		187	21.134		187	23.5629		187	26.1556		187	29.7662		187	30.9115
78.9658	17.1933		188	21.0982		188	23.5229		188	26.119		188	29.7193		188	30.8629
78.5548	17.2156		189	21.0627		189	23.4831		189	26.0826		189	29.6728		189	30.8146
78.1464	17.2378		190	21.0274		190	23.4435		190	26.0464		190	29.6264		190	30.7666
77.7404	17.26		191	20.9923		191	23.4042		191	26.0104		191	29.5804		191	30.7188
77.3369	17.2823		192	20.9574		192	23.3651		192	25.9746		192	29.5346		192	30.6713
76.9358	17.3045		193	20.9227		193	23.3262		193	25.9391		193	29.4891		193	30.624
76.5372	17.3268		194	20.8882		194	23.2876		194	25.9036		194	29.4439		194	30.5769
76.141	17.349		195	20.8539		195	23.2492		195	25.8684		195	29.3989		195	30.5301
75.7472	17.3713		196	20.8199		196	23.211		196	25.8334		196	29.3542		196	30.4836
75.3557	17.3935		197	20.786		197	23.1731		197	25.7986		197	29.3098		197	30.4373
74.9667	17.4158		198	20.7523		198	23.1354		198	25.764		198	29.2656		198	30.3912
74.5799	17.438		199	20.7188		199	23.0979		199	25.7295		199	29.2216		199	30.3454
74.1956	17.4603		200	20.6855		200	23.0606		200	25.6953		200	29.178		200	30.2998
73.8135	17.4825
73.4337	17.5048
73.0563	17.527
72.681	17.5493
72.3081	17.5715
71.9373	17.5937
71.5688	17.616
71.2025	17.6382
70.8384	17.6605
70.4765	17.6827
70.1167	17.705
69.7591	17.7272
69.4035	17.7495
69.0502	17.7717
68.6988	17.7939
68.3496	17.8162
68.0025	17.8384
67.6574	17.8607
67.3143	17.8829
66.9733	17.9052
66.6343	17.9274
66.2973	17.9497
65.9623	17.9719
65.6292	17.9942
65.2981	18.0164
64.969	18.0387
64.6417	18.0609
64.3164	18.0831
63.993	18.1054
63.6715	18.1276
63.3519	18.1499
63.0341	18.1721
62.7182	18.1944
62.4042	18.2166
62.0919	18.2389
61.7815	18.2611
61.4729	18.2833
61.166	18.3056
60.861	18.3279
60.5577	18.3501
60.2561	18.3723
59.9564	18.3946
59.6583	18.4168
59.362	18.4391
59.0673	18.4613
58.7744	18.4836
58.4831	18.5058
58.1935	18.5281
57.9056	18.5503
57.6194	18.5725
57.3347	18.5948
57.0517	18.617
56.7704	18.6393
56.4906	18.6615
56.2124	18.6838
55.9358	18.706
55.6608	18.7283
55.3874	18.7505
55.1155	18.7728
54.8451	18.795
54.5763	18.8173
54.309	18.8395
54.0432	18.8617
53.779	18.884
53.5162	18.9062
53.2549	18.9285
52.995	18.9507
52.7367	18.973
52.4798	18.9952
52.2243	19.0175
51.9703	19.0397
51.7177	19.0619
51.4665	19.0842
51.2168	19.1064
50.9684	19.1287
50.7214	19.1509
50.4758	19.1732
50.2316	19.1954
49.9887	19.2177
49.7472	19.2399
49.507	19.2622
49.2682	19.2844
49.0307	19.3067
48.7945	19.3289
48.5596	19.3512
48.3261	19.3734
48.0938	19.3956
47.8628	19.4179
47.6331	19.4401
47.4046	19.4624
47.1774	19.4846
46.9515	19.5069
46.7268	19.5291
46.5033	19.5514
46.2811	19.5736
46.0601	19.5958
45.8403	19.6181
45.6217	19.6403
45.4043	19.6626
45.1881	19.6848
44.9731	19.7071
44.7593	19.7293
44.5466	19.7516
44.3351	19.7738
44.1247	19.7961
43.9155	19.8183
43.7074	19.8406
43.5005	19.8628
43.2946	19.885
43.0899	19.9073
42.8863	19.9295
42.6838	19.9518
42.4824	19.974
42.2821	19.9963
42.0829	20.0185
41.8847	20.0408
41.6876	20.063
41.4916	20.0852
41.2966	20.1075
41.1027	20.1298
40.9098	20.152
40.718	20.1742
40.5272	20.1965
40.3374	20.2187
40.1486	20.241
39.9608	20.2632
39.7741	20.2855
39.5883	20.3077
39.4035	20.33
39.2197	20.3522
39.0369	20.3744
38.8551	20.3967
38.6742	20.4189
38.4943	20.4412
38.3153	20.4634
38.1373	20.4857
37.9603	20.5079
37.7841	20.5302
37.6089	20.5524
37.4347	20.5747
37.2613	20.5969
37.0889	20.6192
36.9174	20.6414
36.7467	20.6636
36.577	20.6859
36.4082	20.7081
36.2403	20.7304
36.0732	20.7526
35.907	20.7749
35.7417	20.7971
35.5773	20.8194
35.4137	20.8416
35.2509	20.8638
35.0891	20.8861
34.928	20.9083
34.7678	20.9306
34.6085	20.9528
34.45	20.9751
34.2922	20.9973
34.1354	21.0196
33.9793	21.0418
33.824	21.0641
33.6696	21.0863
33.5159	21.1086
33.3631	21.1308
33.211	21.1531
33.0597	21.1753
32.9092	21.1975
32.7595	21.2198
32.6105	21.242
32.4624	21.2643
32.3149	21.2865
32.1683	21.3088
32.0224	21.331
31.8772	21.3533
31.7328	21.3755
31.5891	21.3977
31.4462	21.42
31.304	21.4422
31.1625	21.4645
31.0218	21.4867
30.8817	21.509
30.7424	21.5312
30.6038	21.5535
30.4659	21.5757
30.3287	21.598
30.1922	21.6202
30.0564	21.6425
29.9213	21.6647
29.7868	21.6869
29.6531	21.7092
29.52	21.7314
29.3876	21.7537
29.2559	21.7759
29.1248	21.7982
28.9944	21.8204
28.8647	21.8427
28.7356	21.8649
28.6072	21.8871
28.4794	21.9094
28.3522	21.9317
28.2257	21.9539
28.0999	21.9761
27.9746	21.9984
27.85	22.0206
27.726	22.0429
27.6027	22.0651
27.4799	22.0874
27.3578	22.1096
27.2363	22.1319
27.1153	22.1541
26.995	22.1763
26.8753	22.1986
26.7562	22.2208
26.6377	22.2431
26.5198	22.2653
26.4024	22.2876
26.2857	22.3098
26.1695	22.3321
26.0539	22.3543
25.9388	22.3766
25.8244	22.3988
25.7105	22.4211
25.5971	22.4433
25.4844	22.4655
25.3722	22.4878
25.2605	22.51
25.1494	22.5323
25.0388	22.5545
24.9288	22.5768
24.8193	22.599
24.7104	22.6213
24.602	22.6435
24.4941	22.6657
24.3868	22.688
24.28	22.7102
24.1737	22.7325
24.0679	22.7547
23.9627	22.777
23.8579	22.7992
23.7537	22.8215
23.65	22.8437
23.5468	22.866
23.4441	22.8882
23.3419	22.9105
23.2401	22.9327
23.1389	22.955
23.0382	22.9772
22.938	22.9994
22.8382	23.0217
22.739	23.0439
22.6402	23.0662
22.5419	23.0884
22.4441	23.1107
22.3467	23.1329
22.2498	23.1552
22.1534	23.1774
22.0575	23.1996
21.962	23.2219
21.8669	23.2441
21.7724	23.2664
21.6783	23.2886
21.5846	23.3109
21.4914	23.3331
21.3986	23.3554
21.3063	23.3776
21.2144	23.3999
21.123	23.4221
21.032	23.4444
20.9415	23.4666
20.8513	23.4888
20.7616	23.5111
20.6724	23.5333
20.5835	23.5556
20.4951	23.5778
20.4071	23.6001
20.3195	23.6223
20.2324	23.6446
20.1456	23.6668
20.0593	23.6891
19.9734	23.7113
19.8879	23.7336
19.8028	23.7558
19.7181	23.778
19.6337	23.8003
19.5498	23.8225
19.4663	23.8448
19.3832	23.867
19.3005	23.8893
19.2182	23.9115
19.1363	23.9338
19.0547	23.956
18.9735	23.9782
18.8927	24.0005
18.8123	24.0227
18.7323	24.045
18.6527	24.0672
18.5734	24.0895
18.4945	24.1117
18.4159	24.134
18.3378	24.1562
18.26	24.1785
18.1825	24.2007
18.1055	24.223
18.0287	24.2452
17.9524	24.2674
17.8764	24.2897
17.8008	24.3119
17.7255	24.3342
17.6505	24.3564
17.5759	24.3787
17.5017	24.4009
17.4278	24.4232
17.3543	24.4454
17.281	24.4676
17.2082	24.4899
17.1356	24.5121
17.0634	24.5344
16.9916	24.5566
16.92	24.5789
16.8488	24.6011
16.778	24.6234
16.7074	24.6456
16.6372	24.6679
16.5673	24.6901
16.4978	24.7124
16.4285	24.7346
16.3596	24.7569
16.291	24.7791
16.2227	24.8013
16.1547	24.8236
16.087	24.8458
16.0197	24.8681
15.9526	24.8903
15.8859	24.9126
15.8194	24.9348
15.7533	24.9571
15.6875	24.9793
15.622	25.0016
15.5567	25.0238
15.4918	25.046
15.4272	25.0683
15.3628	25.0905
15.2988	25.1128
15.235	25.135
15.1716	25.1573
15.1084	25.1795
15.0455	25.2018
14.9829	25.224
14.9206	25.2462
14.8586	25.2685
14.7968	25.2907
14.7354	25.313
14.6742	25.3352
14.6133	25.3575
14.5526	25.3797
14.4923	25.402
14.4322	25.4242
14.3724	25.4465
14.3128	25.4687
14.2536	25.491
14.1945	25.5132
14.1358	25.5354
14.0773	25.5577
14.0191	25.5799
13.9612	25.6022
13.9035	25.6244
13.846	25.6467
13.7889	25.6689
13.7319	25.6912
13.6753	25.7134
13.6189	25.7357
13.5627	25.7579
13.5068	25.7801
13.4512	25.8024
13.3958	25.8246
13.3406	25.8469
13.2857	25.8691
13.231	25.8914
13.1766	25.9136
13.1224	25.9359
13.0685	25.9581
13.0148	25.9804
12.9614	26.0026
12.9081	26.0249
12.8552	26.0471
12.8024	26.0693
12.7499	26.0916
12.6976	26.1138
12.6456	26.1361
12.5938	26.1583
12.5422	26.1806
12.4909	26.2028
12.4397	26.2251
12.3888	26.2473
12.3382	26.2695
12.2877	26.2918
12.2375	26.314
12.1875	26.3363
12.1377	26.3585
12.0881	26.3808
12.0388	26.403
11.9896	26.4253
11.9407	26.4475
11.892	26.4698
11.8436	26.492
11.7953	26.5143
11.7472	26.5365
11.6994	26.5587
11.6517	26.581
11.6043	26.6032
11.5571	26.6255
11.5101	26.6477
11.4633	26.67
11.4167	26.6922
11.3703	26.7145
11.3241	26.7367
11.2781	26.759
11.2323	26.7812
11.1867	26.8035
11.1413	26.8257
11.0961	26.8479
11.0511	26.8702
11.0063	26.8924
10.9617	26.9147
10.9173	26.9369
10.8731	26.9592
10.8291	26.9814
10.7853	27.0037
10.7416	27.0259
10.6982	27.0481
10.6549	27.0704
10.6118	27.0926
10.5689	27.1149
10.5262	27.1371
10.4837	27.1594
10.4414	27.1816
10.3992	27.2039
10.3573	27.2261
10.3155	27.2484
10.2739	27.2706
10.2324	27.2929
10.1912	27.3151
10.1501	27.3373
10.1092	27.3596
10.0685	27.3818
10.028	27.4041
9.98759	27.4263
9.9474	27.4486
9.90738	27.4708
9.86753	27.4931
9.82785	27.5153
9.78834	27.5376
9.749	27.5598
9.70984	27.582
9.67083	27.6043
9.632	27.6265
9.59333	27.6488
9.55483	27.671
9.51649	27.6933
9.47832	27.7155
9.44031	27.7378
9.40246	27.76
9.36477	27.7823
9.32725	27.8045
9.28988	27.8268
9.25268	27.849
9.21563	27.8712
9.17874	27.8935
9.14201	27.9157
9.10543	27.938
9.06901	27.9602
9.03274	27.9825
8.99663	28.0047
8.96067	28.027
8.92487	28.0492
8.88921	28.0714
8.85371	28.0937
8.81836	28.1159
8.78316	28.1382
8.7481	28.1604
8.7132	28.1827
8.67844	28.2049
8.64383	28.2272
8.60937	28.2494
8.57505	28.2717
8.54087	28.2939
8.50684	28.3162
8.47296	28.3384
8.43922	28.3606
8.40562	28.3829
8.37216	28.4051
8.33884	28.4274
8.30566	28.4496
8.27262	28.4719
8.23972	28.4941
8.20696	28.5164
8.17434	28.5386
8.14185	28.5609
8.1095	28.5831
8.07729	28.6054
8.04521	28.6276
8.01326	28.6498
7.98145	28.6721
7.94977	28.6943
7.91823	28.7166
7.88681	28.7388
7.85553	28.7611
7.82438	28.7833
7.79336	28.8056
7.76247	28.8278
7.7317	28.85
7.70107	28.8723
7.67056	28.8945
7.64018	28.9168
7.60993	28.939
7.5798	28.9613
7.5498	28.9835
7.51993	29.0058
7.49017	29.028
7.46054	29.0503
7.43104	29.0725
7.40166	29.0948
7.37239	29.117
7.34325	29.1392
7.31424	29.1615
7.28534	29.1837
7.25656	29.206
7.2279	29.2282
7.19936	29.2505
7.17093	29.2727
7.14263	29.295
7.11444	29.3172
7.08637	29.3395
7.05841	29.3617
7.03057	29.3839
7.00285	29.4062
6.97524	29.4284
6.94774	29.4507
6.92036	29.4729
6.89308	29.4952
6.86593	29.5174
6.83888	29.5397
6.81194	29.5619
6.78512	29.5842
6.7584	29.6064
6.7318	29.6287
6.7053	29.6509
6.67892	29.6731
6.65264	29.6954
6.62647	29.7176
6.60041	29.7399
6.57445	29.7621
6.5486	29.7844
6.52286	29.8066
6.49722	29.8289
6.47168	29.8511
6.44626	29.8733
6.42093	29.8956
6.39571	29.9178
6.37059	29.9401
6.34557	29.9623
6.32066	29.9846
6.29585	30.0068
6.27114	30.0291
6.24653	30.0513
6.22202	30.0736
6.19761	30.0958
6.1733	30.1181
6.14909	30.1403
6.12497	30.1625
6.10096	30.1848
6.07704	30.207
6.05322	30.2293
6.0295	30.2515
6.00587	30.2738
5.98234	30.296
5.9589	30.3183
5.93556	30.3405
5.91232	30.3628
5.88917	30.385
5.86611	30.4073
5.84314	30.4295
5.82027	30.4517
5.79749	30.474
5.77481	30.4962
5.75221	30.5185
5.72971	30.5407
5.70729	30.563
5.68497	30.5852
5.66274	30.6075
5.6406	30.6297
5.61854	30.6519
5.59658	30.6742
5.5747	30.6964
5.55292	30.7187
5.53122	30.7409
5.5096	30.7632
5.48808	30.7854
5.46664	30.8077
5.44529	30.8299
5.42402	30.8522
5.40284	30.8744
5.38174	30.8967
5.36073	30.9189
5.33981	30.9411
5.31896	30.9634
5.2982	30.9856
5.27753	31.0079
5.25693	31.0301
5.23642	31.0524
5.21599	31.0746
5.19565	31.0969
5.17538	31.1191
5.1552	31.1414
5.13509	31.1636
5.11507	31.1858
5.09513	31.2081
5.07526	31.2303
5.05548	31.2526
5.03578	31.2748
5.01615	31.2971
4.9966	31.3193
4.97713	31.3416
4.95774	31.3638
4.93842	31.3861
4.91918	31.4083
4.90002	31.4306
4.88094	31.4528
4.86193	31.475
4.84299	31.4973
4.82413	31.5195
4.80535	31.5418
4.78664	31.564
4.76801	31.5863
4.74945	31.6085
4.73096	31.6308
4.71255	31.653
4.69421	31.6752
4.67594	31.6975
4.65774	31.7197
4.63962	31.742
4.62157	31.7642
4.60359	31.7865
4.58568	31.8087
4.56784	31.831
4.55007	31.8532
4.53238	31.8755
4.51475	31.8977
4.49719	31.92
4.4797	31.9422
4.46228	31.9644
4.44493	31.9867
4.42765	32.0089
4.41044	32.0312
4.39329	32.0534
4.37621	32.0757
4.3592	32.0979
4.34226	32.1202
4.32538	32.1424
4.30857	32.1647
4.29183	32.1869
4.27515	32.2092
4.25854	32.2314
4.24199	32.2536
4.22551	32.2759
4.20909	32.2981
4.19274	32.3204
4.17645	32.3426
4.16022	32.3649
4.14406	32.3871
4.12796	32.4094
4.11193	32.4316
4.09596	32.4539
4.08005	32.4761
4.0642	32.4983
4.04842	32.5206
4.03269	32.5428
4.01703	32.5651
4.00143	32.5873
3.98589	32.6096
3.97041	32.6318
3.955	32.6541
3.93964	32.6763
3.92434	32.6985
3.9091	32.7208
3.89393	32.743
3.87881	32.7653
3.86375	32.7875
3.84875	32.8098
3.8338	32.832
3.81892	32.8543
3.80409	32.8765
3.78932	32.8988
3.77461	32.921
3.75996	32.9432
3.74536	32.9655
3.73082	32.9877
3.71634	33.01
3.70191	33.0322
3.68754	33.0545
3.67323	33.0767
3.65897	33.099
3.64477	33.1212
3.63062	33.1435
3.61652	33.1657
3.60248	33.188
3.5885	33.2102
3.57457	33.2325
3.56069	33.2547
3.54687	33.2769
3.5331	33.2992
3.51939	33.3214
3.50573	33.3437
3.49212	33.3659
3.47856	33.3882
3.46506	33.4104
3.4516	33.4327
3.4382	33.4549
3.42486	33.4772
3.41156	33.4994
3.39832	33.5216
3.38512	33.5439
3.37198	33.5661
3.35889	33.5884
3.34585	33.6106
3.33285	33.6329
3.31991	33.6551
3.30702	33.6774
3.29418	33.6996
3.28139	33.7219
3.26865	33.7441
3.25595	33.7663
3.24331	33.7886
3.23072	33.8108
3.21817	33.8331
3.20567	33.8553
3.19322	33.8776
3.18082	33.8998
3.16846	33.9221
3.15615	33.9443
3.14389	33.9666
3.13168	33.9888
3.11952	34.011
3.1074	34.0333
3.09532	34.0555
3.0833	34.0778
3.07132	34.1
3.05938	34.1223
3.04749	34.1445
3.03565	34.1668
3.02386	34.189
3.0121	34.2113
3.0004	34.2335
2.98873	34.2557
2.97712	34.278
2.96554	34.3002
2.95402	34.3225
2.94253	34.3447
2.93109	34.367
2.91969	34.3892
2.90834	34.4115
2.89703	34.4337
2.88577	34.456
2.87454	34.4782
2.86336	34.5005
2.85223	34.5227
2.84113	34.5449
2.83008	34.5672
2.81907	34.5894
2.8081	34.6117
2.79717	34.6339
2.78629	34.6562
2.77544	34.6784
2.76464	34.7007
2.75388	34.7229
2.74316	34.7452
2.73248	34.7674
2.72185	34.7897
2.71125	34.8119
2.70069	34.8341
2.69018	34.8564
2.6797	34.8786
2.66926	34.9009
2.65886	34.9231
2.64851	34.9454
2.63819	34.9676
2.62791	34.9899
2.61767	35.0121
2.60747	35.0344
2.59731	35.0566
2.58718	35.0788
2.5771	35.1011
2.56705	35.1233
2.55704	35.1456
2.54707	35.1678
2.53714	35.1901
2.52725	35.2123
2.51739	35.2346
2.50757	35.2568
2.49779	35.279
2.48804	35.3013
2.47833	35.3235
2.46866	35.3458
2.45903	35.368
2.44943	35.3903
2.43987	35.4125
2.43034	35.4348
2.42085	35.457
2.4114	35.4793
2.40198	35.5015
2.3926	35.5237
2.38325	35.546
2.37394	35.5682
2.36466	35.5905
2.35542	35.6127
2.34621	35.635
2.33704	35.6572
2.32791	35.6795
2.3188	35.7017
2.30974	35.724
2.3007	35.7462
2.2917	35.7685
2.28274	35.7907
2.27381	35.813
2.26491	35.8352
2.25604	35.8574
2.24721	35.8797
2.23842	35.9019
2.22965	35.9242
2.22092	35.9464
2.21222	35.9687
2.20356	35.9909
2.19492	36.0132
2.18632	36.0354
2.17776	36.0577
2.16922	36.0799
2.16072	36.1021
2.15225	36.1244
2.14381	36.1466
2.1354	36.1689
2.12702	36.1911
2.11868	36.2134
2.11036	36.2356
2.10208	36.2579
2.09383	36.2801
2.08561	36.3023
2.07742	36.3246
2.06927	36.3468
2.06114	36.3691
2.05304	36.3913
2.04498	36.4136
2.03694	36.4358
2.02894	36.4581
2.02096	36.4803
2.01301	36.5026
2.0051	36.5248
1.99721	36.547
1.98936	36.5693
1.98153	36.5915
1.97373	36.6138
1.96596	36.636
1.95823	36.6583
1.95052	36.6805
1.94283	36.7028
1.93518	36.725
1.92756	36.7473
1.91996	36.7695
1.9124	36.7918
1.90486	36.814
1.89735	36.8362
1.88987	36.8585
1.88241	36.8807
1.87499	36.903
[truncated: 15 more columns]

## Sheet: Figure 2b
Difference between experimental and calculated volumes of La-H compounds, normalized per number of La																																				Literature data (Guigue et al, PRB, 2020) of atomic H
LaH3+delta						LaH4+delta		exp	calc			LaH4H23		exp	calc			LaH6+delta		exp	calc			LaH9+delta		exp	calc			LaH10+delta		exp	calc
P	dP	exp V/La	calc V/La	difference		P	dP	exp V/La	calc V/La	difference		P	dP	exp V/La	calc V/La	difference		P	dP	exp V/La	calc V/La	difference		P	dP	exp V/La	calc V/La	difference		P	dP	exp V/La	calc V/La	difference		P	V (1 H atom)	V (2 H atoms)
50	10	31.65	30.77	0.88		140	10	26.19	23.16	3.03		96	10	29.37	28.8	0.57		150	10	29.42	27.69	1.73		140	10	34.82	32.36	2.46		140	10	35.6	33.57	2.03		0	3.59232	7.18464
						150	10	25.02	22.6	2.42		106	10	28.61	28	0.61								176	10	34.17	30.34	3.83		176	10	34.71	31.46	3.25		1	3.54152	7.08304
						155	10	24.22	22.38	1.84		140	10	26.58	25.78	0.8																				2	3.49376	6.98751
												150	10	27.63	25.25	2.38																				3	3.44869	6.89739
																																				4	3.40605	6.8121
																																				5	3.36558	6.73116
																																				6	3.32709	6.65418
																																				7	3.29039	6.58078
																																				8	3.25534	6.51067
																																				9	3.22179	6.44358
																																				10	3.18963	6.37927
																																				11	3.15876	6.31752
																																				12	3.12903	6.25806
																																				13	3.10044	6.20088
																																				14	3.07287	6.14574
																																				15	3.04626	6.09252
																																				16	3.02055	6.0411
																																				17	2.99568	5.99136
																																				18	2.9716	5.9432
																																				19	2.94826	5.89653
																																				20	2.92563	5.85126
																																				21	2.90366	5.80733
																																				22	2.88232	5.76465
																																				23	2.86158	5.72315
																																				24	2.84139	5.68279
																																				25	2.82175	5.6435
																																				26	2.80261	5.60522
																																				27	2.78396	5.56792
																																				28	2.76577	5.53154
																																				29	2.74802	5.49605
																																				30	2.7307	5.4614
																																				31	2.71378	5.42755
																																				32	2.69724	5.39448
																																				33	2.68108	5.36215
																																				34	2.66527	5.33053
																																				35	2.6498	5.29959
																																				36	2.63465	5.2693
																																				37	2.61982	5.23965
																																				38	2.6053	5.2106
																																				39	2.59106	5.18213
																																				40	2.57711	5.15422
																																				41	2.56342	5.12685
																																				42	2.55	5.1
																																				43	2.53683	5.07365
																																				44	2.5239	5.04779
																																				45	2.5112	5.02241
																																				46	2.49874	4.99747
																																				47	2.48649	4.97297
																																				48	2.47445	4.9489
																																				49	2.46262	4.92524
																																				50	2.45099	4.90198
																																				51	2.43955	4.8791
																																				52	2.4283	4.8566
																																				53	2.41723	4.83446
																																				54	2.40634	4.81267
																																				55	2.39561	4.79123
																																				56	2.38506	4.77011
																																				57	2.37466	4.74932
																																				58	2.36442	4.72884
																																				59	2.35434	4.70867
																																				60	2.3444	4.6888
																																				61	2.33461	4.66921
																																				62	2.32495	4.64991
																																				63	2.31544	4.63088
																																				64	2.30606	4.61211
																																				65	2.2968	4.5936
																																				66	2.28768	4.57535
																																				67	2.27867	4.55734
																																				68	2.26979	4.53958
																																				69	2.26103	4.52205
																																				70	2.25237	4.50475
																																				71	2.24384	4.48767
																																				72	2.23541	4.47081
																																				73	2.22708	4.45416
																																				74	2.21886	4.43773
																																				75	2.21075	4.42149
																																				76	2.20273	4.40546
																																				77	2.19481	4.38961
																																				78	2.18698	4.37396
																																				79	2.17925	4.35849
																																				80	2.17161	4.34321
																																				81	2.16405	4.3281
																																				82	2.15659	4.31317
																																				83	2.14921	4.29841
																																				84	2.14191	4.28382
																																				85	2.13469	4.26938
																																				86	2.12756	4.25511
																																				87	2.1205	4.241
																																				88	2.11352	4.22703
																																				89	2.10661	4.21322
																																				90	2.09978	4.19956
																																				91	2.09302	4.18604
																																				92	2.08633	4.17266
																																				93	2.07971	4.15943
																																				94	2.07316	4.14633
																																				95	2.06668	4.13336
																																				96	2.06026	4.12052
																																				97	2.05391	4.10782
																																				98	2.04762	4.09523
																																				99	2.04139	4.08277
																																				100	2.03522	4.07044
																																				101	2.02911	4.05823
																																				102	2.02306	4.04613
																																				103	2.01707	4.03415
																																				104	2.01114	4.02228
																																				105	2.00526	4.01052
																																				106	1.99944	3.99887
																																				107	1.99367	3.98733
																																				108	1.98795	3.9759
																																				109	1.98228	3.96457
																																				110	1.97667	3.95334
																																				111	1.97111	3.94221
																																				112	1.96559	3.93119
																																				113	1.96013	3.92026
																																				114	1.95471	3.90942
																																				115	1.94934	3.89868
																																				116	1.94402	3.88803
																																				117	1.93874	3.87748
																																				118	1.93351	3.86701
																																				119	1.92832	3.85663
																																				120	1.92317	3.84634
																																				121	1.91807	3.83613
																																				122	1.91301	3.82601
																																				123	1.90799	3.81597
																																				124	1.90301	3.80601
																																				125	1.89807	3.79614
																																				126	1.89317	3.78634
																																				127	1.88831	3.77662
																																				128	1.88349	3.76698
																																				129	1.87871	3.75742
																																				130	1.87396	3.74792
																																				131	1.86925	3.73851
																																				132	1.86458	3.72916
																																				133	1.85995	3.71989
																																				134	1.85534	3.71068
																																				135	1.85078	3.70155
																																				136	1.84624	3.69249
																																				137	1.84175	3.68349
																																				138	1.83728	3.67456
																																				139	1.83285	3.6657
																																				140	1.82845	3.6569
																																				141	1.82408	3.64816
																																				142	1.81975	3.63949
																																				143	1.81544	3.63088
																																				144	1.81117	3.62233
																																				145	1.80692	3.61384
																																				146	1.80271	3.60541
																																				147	1.79852	3.59704
																																				148	1.79437	3.58873
																																				149	1.79024	3.58048
																																				150	1.78614	3.57228
																																				151	1.78207	3.56414
																																				152	1.77803	3.55606
																																				153	1.77401	3.54803
																																				154	1.77003	3.54005
																																				155	1.76606	3.53213
																																				156	1.76213	3.52426
																																				157	1.75822	3.51644
																																				158	1.75434	3.50867
																																				159	1.75048	3.50095
																																				160	1.74664	3.49329
																																				161	1.74284	3.48567
																																				162	1.73905	3.4781
																																				163	1.73529	3.47058
																																				164	1.73156	3.46311
																																				165	1.72784	3.45569
																																				166	1.72415	3.44831
																																				167	1.72049	3.44097
																																				168	1.71684	3.43369
																																				169	1.71322	3.42645
																																				170	1.70962	3.41925
																																				171	1.70605	3.41209
																																				172	1.70249	3.40498
																																				173	1.69896	3.39791
																																				174	1.69545	3.39089
																																				175	1.69195	3.38391
																																				176	1.68848	3.37697
																																				177	1.68503	3.37007
																																				178	1.6816	3.36321
																																				179	1.67819	3.35639
																																				180	1.6748	3.34961
																																				181	1.67143	3.34287
																																				182	1.66808	3.33616
																																				183	1.66475	3.3295
																																				184	1.66144	3.32287
																																				185	1.65814	3.31628
																																				186	1.65487	3.30973
																																				187	1.65161	3.30322
																																				188	1.64837	3.29674
																																				189	1.64515	3.2903
																																				190	1.64195	3.28389
																																				191	1.63876	3.27752
																																				192	1.63559	3.27119
																																				193	1.63244	3.26489
																																				194	1.62931	3.25862
																																				195	1.62619	3.25238
																																				196	1.62309	3.24618
																																				197	1.62001	3.24001
																																				198	1.61694	3.23388
																																				199	1.61389	3.22778
																																				200	1.61085	3.22171
																																				201	1.60784	3.21567
																																				202	1.60483	3.20966
																																				203	1.60184	3.20369
																																				204	1.59887	3.19774
																																				205	1.59592	3.19183
																																				206	1.59297	3.18595
																																				207	1.59005	3.18009
																																				208	1.58713	3.17427
																																				209	1.58424	3.16847
																																				210	1.58135	3.16271
																																				211	1.57848	3.15697
																																				212	1.57563	3.15126
																																				213	1.57279	3.14558
																																				214	1.56996	3.13993
																																				215	1.56715	3.1343
																																				216	1.56435	3.12871
																																				217	1.56157	3.12314
																																				218	1.5588	3.11759
																																				219	1.55604	3.11208
																																				220	1.55329	3.10659
																																				221	1.55056	3.10112
																																				222	1.54784	3.09568
																																				223	1.54514	3.09027
																																				224	1.54244	3.08489
																																				225	1.53976	3.07952
																																				226	1.53709	3.07419
																																				227	1.53444	3.06888
																																				228	1.5318	3.06359
																																				229	1.52916	3.05833
																																				230	1.52655	3.05309
																																				231	1.52394	3.04788
																																				232	1.52134	3.04268
																																				233	1.51876	3.03751
																																				234	1.51619	3.03237
																																				235	1.51363	3.02725
																																				236	1.51108	3.02215
																																				237	1.50854	3.01708
																																				238	1.50601	3.01202
																																				239	1.5035	3.00699
																																				240	1.50099	3.00198
																																				241	1.4985	2.997
																																				242	1.49602	2.99203
																																				243	1.49355	2.98709
																																				244	1.49108	2.98217
																																				245	1.48863	2.97727
																																				246	1.48619	2.97239
																																				247	1.48376	2.96752
																																				248	1.48134	2.96269
																																				249	1.47893	2.95787
																																				250	1.47654	2.95307

## Sheet: Figure 3
Hydrides of rare earth elements (X)
		XH		XH3		XH-3		XH4		XH5		X4H23		XH6		XH7		XH8.5		XH9		XH10
	symbol codes	code	space group		space group		space group		space group		space group		space group		space group		space group		space group		space group		space group
Y	1	1	Fm-3m	3	Fm-3m			4	I4/mmm					6	Im-3m					9	P63/mmc
La	2			3	Fm-3m	3.5	Cmcm	4	I4/mmm			5.75	Pm-3n	6	Im-3m					9	P63/mmc	10	Fm-3m
Ce	3			3	Fm-3m			4	I4/mmm											9	P63/mmc	10	Fm-3m
Pr	4	1	Fm-3m	3	Fm-3m			4	I4/mmm							7	P63/mmc	8.5	P3m1	9	P63/mmc
Nd	5							4	I4/mmm							7	C2/c			9	P63/mmc
Eu	6									5	Pm-3n	5.75	Pm-3n	6	Im-3m					9	P63/mmc
